# Supplementary material for: Nitrogen-Doped Porous Carbon Derived from Coal for High-Performance Dual-Carbon Lithium-Ion Capacitors
Source: Nanomaterials (Basel). 2023 Sep 9;13(18):2525. doi: 10.3390/nano13182525 (PMC10536825; doi:10.3390/nano13182525)
Supplement: Supplementary file 1 [file nanomaterials-13-02525-s001.zip]

Archive with 1 entries (1 files):
- nanomaterials-2594322-supplementary.pdf
